# Supplementary material for: The Impact of New Surgical Techniques on Geographical Unwarranted Variation: The Case of Benign Hysterectomy
Source: Int J Environ Res Public Health. 2021 Jun 22;18(13):6722. doi: 10.3390/ijerph18136722 (PMC8297008; doi:10.3390/ijerph18136722)
Supplement: Supplementary file 1 [file ijerph-18-06722-s001.zip]

Archive with 1 entries (1 files):
- ijerph-1258791-supplementary.pdf
